# Supplementary material for: Pre-Existing Allergic Inflammation Alters Both Innate and Adaptive Immune Responses in Mice Co-Infected with Influenza Virus
Source: Int J Mol Sci. 2025 Apr 8;26(8):3483. doi: 10.3390/ijms26083483 (PMC12027099; doi:10.3390/ijms26083483)
Supplement: Supplementary file 1 [file ijms-26-03483-s001.zip]

Archive with 1 entries (1 files):
- ijms-3459707-supplementary.pdf
